# Supplementary material for: Sphingosine-1-Phosphate Receptor and Kinase Expression in the Reproductive Tract Is Associated with HIV Infection and Preterm Birth in a Cohort of Pregnant Women in Zambia
Source: Viruses. 2026 May 14;18(5):559. doi: 10.3390/v18050559 (PMC13211646; doi:10.3390/v18050559)
Supplement: Supplementary file 1 [file viruses-18-00559-s001.zip]

Archive with 1 entries (1 files):
- viruses-4204616-supplementary.pdf
